# Supplementary material for: The effect of agmatine on trichothecene type B and zearalenone production in Fusarium graminearum, F. culmorum and F. poae
Source: PeerJ. 2016 Feb 11;4:e1672. doi: 10.7717/peerj.1672 (PMC4756729; doi:10.7717/peerj.1672)
Supplement: Table S1 — Toxin values are expressed in ng of toxin per ml of liquid medium per mg of mycelium In yellow the cases where major toxin produced did not corresponded to the genetic chemotyping. In blue, red and green the major toxin produced corresponding to the genetic chemotyping prediction. [file peerj-04-1672-s001.xls]

## Sheet: Sheet1
isolate ID	species	media	chemotype	average fusx/M	sd	average NIV/M	sd	average 15ADON/M	sd	average 3_ADON/M	sd	average DON/M	sd	average TB/M	sd	average ZEA/M	sd	ratio TB/M between Gardiner and Jiao medium for each isolate
734	FG	G	15ADON	0.632065	0.301776	1.74569	0.680635	208.339	53.526	0.8042	0.417771	18.5757	6.67997	230.097	61.576	0.00685767	0.00316194
734	FG	J	15ADON	0.0106655	0.00279405	0.513997	0.126805	1.04743	0.489617	0.0106655	0.00279405	0.100901	0.155828	1.68366	0.678222	0.0106655	0.00279405	136.665
37099	FG	G	3ADON	0.609787	0.552524	2.19767	2.5688	0.515336	0.453788	142.936	157.59	19.8997	25.3252	166.158	186.406	0.00280577	0.000359874
37099	FG	J	3ADON	0.00561665	0.00085199	0.305916	0.120299	0.00561665	0.00085199	0.818954	0.0849936	0.111991	0.0104601	1.24809	0.0906596	0.00561665	0.00085199	133.13
_11_24	FG	G	15ADON	0.395595	0.256234	0.0266655	0.0405369	0.00353624	0.000716475	0.00353624	0.000716475	0.173068	0.0814355	0.602401	0.37872	0.00353624	0.000716475
_11_24	FG	J	15ADON	0.00699392	0.000428464	0.00699392	0.000428464	0.00699392	0.000428464	0.00699392	0.000428464	0.332595	0.0368963	0.360571	0.0377325	0.00699392	0.000428464	1.67069
_16_09	FG	G	NIV	28.0795	20.2993	3.46677	2.29283	0.238386	0.140364	0.262822	0.143455	0.614849	0.298293	32.6623	23.1552	0.0046619	0.00228555
_16_09	FG	J	NIV	23.9941	3.087	3.15654	0.32049	0.00846718	0.00130601	0.00846718	0.00130601	0.533888	0.0951624	27.7014	3.37562	0.00846718	0.00130601	1.17908
00-706	FG	G	15ADON	0.0277577	0.0383568	0.00503046	0.00252549	0.00503046	0.00252549	0.00503046	0.00252549	0.222773	0.0755327	0.265622	0.0709061	0.00503046	0.00252549
00-706	FG	J	15ADON	0.00736926	0.000906559	0.00736926	0.000906559	0.00736926	0.000906559	0.00736926	0.000906559	0.349866	0.0134777	0.379343	0.0100635	0.00736926	0.000906559	0.700216
MUCL11946	FG	G	3ADON	0.00610518	0.000530455	0.438972	0.351433	0.0396508	0.0583336	17.0169	15.0323	4.64077	4.9746	22.1424	20.3948	0.0616106	0.0964391
MUCL11946	FG	J	3ADON	0.015853	0.00405008	0.015853	0.00405008	0.015853	0.00405008	1.2442	0.686091	0.015853	0.00405008	1.30762	0.698022	0.015853	0.00405008	16.9334
MUCL42825	FG	G	NIV	253.485	128.144	49.6572	38.2012	0.515403	0.251601	0.656847	0.357134	3.32723	2.10176	307.642	168.213	0.00326235	0.000200961
MUCL42825	FG	J	NIV	3.79883	0.19689	0.719901	0.190317	0.00958542	0.00154184	0.00958542	0.00154184	0.443453	0.151511	4.98135	0.309427	0.00958542	0.00154184	61.7588
708	FC	G	NIV	1.16024	0.720192	0.156904	0.150077	0.00503271	0.00223936	0.00503271	0.00223936	1.72662	1.30566	3.05383	1.95645	0.00503271	0.00223936
708	FC	J	NIV	0.674305	0.481445	0.398698	0.248865	0.00644408	0.00128803	0.00644408	0.00128803	0.357908	0.0554868	1.4438	0.779232	0.00644408	0.00128803	2.11513
MUCL15500	FC	G	NIV	0.00333431	0.000286822	0.240357	0.0125097	0.00333431	0.000286822	0.00333431	0.000286822	0.00333431	0.000286822	0.253694	0.0129144	0.00333431	0.000286822
MUCL15500	FC	J	NIV	0.00720723	0.00118969	0.385123	0.0873515	0.00720723	0.00118969	0.00720723	0.00118969	0.00720723	0.00118969	0.413952	0.0911494	0.00720723	0.00118969	0.612859
01-02	FC	G	NIV	27.5494	26.1928	7.43538	6.19523	0.0588347	0.0527006	0.0458288	0.041692	0.348828	0.260066	35.4382	32.7192	0.207476	0.0498214
01-02	FC	J	NIV	19.645	10.3411	23.7274	8.92666	0.00701672	0.000489395	0.00701672	0.000489395	0.254423	0.226443	43.6409	19.0164	0.0997266	0.0490302	0.812041
13-01	FC	G	3ADON	1.42757	0.757349	5.36217	2.63556	1.19153	0.693236	393.884	216.6	80.8866	56.5892	482.752	276.089	0.00464865	0.000758873
13-01	FC	J	3ADON	0.0085404	0.00103596	0.33165	0.0910843	0.0085404	0.00103596	2.06421	1.13762	0.0996987	0.0847363	2.51263	1.22865	0.0085404	0.00103596	192.13
189	FC	G	3ADON	0.00297334	0.000834119	0.0786925	0.0126507	0.00297334	0.000834119	1.44049	0.700214	0.236433	0.122506	1.76156	0.746919	0.00297334	0.000834119
189	FC	J	3ADON	0.00575738	0.00210055	0.109403	0.0352592	0.00575738	0.00210055	0.00575738	0.00210055	0.249451	0.144344	0.376125	0.175513	0.00575738	0.00210055	4.68344
233	FC	G	NIV	553.299	310.317	77.1623	50.1092	1.28106	0.633708	1.05233	0.52918	6.63735	4.13433	639.432	365.664	0.0408141	0.0395911
233	FC	J	NIV	17.7627	2.29423	12.6742	4.1666	0.0123494	0.000260851	0.0123494	0.000260851	0.282909	0.0211882	30.7444	3.43117	0.0123494	0.000260851	20.7983
557	FC	G	3ADON	0.00340661	0.000526801	0.444975	0.183611	0.00340661	0.000526801	0.374872	0.087564	0.452855	0.205414	1.27952	0.316019	0.00340661	0.000526801
557	FC	J	3ADON	0.00745518	0.00121101	1.99666	0.597355	0.00745518	0.00121101	1.19066	0.563574	0.573996	0.0896189	3.77623	1.15429	0.00745518	0.00121101	0.338834
MUCL555	FC	G	NIV	0.0186657	0.0116228	7.27871	4.7539	0.0186657	0.0116228	0.0186657	0.0116228	0.0186657	0.0116228	7.35338	4.79384	0.0186657	0.0116228
MUCL555	FC	J	NIV	0.0287037	0.0128973	3.77312	2.37898	0.0287037	0.0128973	0.0287037	0.0128973	0.0287037	0.0128973	3.88794	2.4267	0.0287037	0.0128973	1.89133
57B	FP	G	unknown	0.62827	0.199193	1.09467	0.649102	0.00656851	0.000418225	0.00656851	0.000418225	0.12071	0.0143089	1.85679	0.435228	0.00656851	0.000418225
57B	FP	J	unknown	0.00927911	0.000809505	0.605002	0.123239	0.00927911	0.000809505	0.00927911	0.000809505	0.00927911	0.000809505	0.642118	0.125219	0.00927911	0.000809505	2.89166
80	FP	G	unknown	124.96	85.9257	24.6386	19.847	0.251424	0.0678898	0.246495	0.0911526	1.83841	1.27918	151.935	107.151	0.0240277	0.0248292
80	FP	J	unknown	6.85385	4.10164	2.41748	1.6748	0.0257031	0.00321863	0.0257031	0.00321863	0.244074	0.375216	9.56681	5.83866	0.0690365	0.0775665	15.8815
491	FP	G	unknown	0.497046	0.339826	0.0115694	0.00704296	0.0115694	0.00704296	0.0115694	0.00704296	0.261261	0.273412	0.793016	0.535706	0.0115694	0.00704296
491	FP	J	unknown	0.0313324	0.00916556	0.0313324	0.00916556	0.0313324	0.00916556	0.0313324	0.00916556	0.297354	0.461655	0.422683	0.467008	0.0313324	0.00916556	1.87615
504A	FP	G	unknown	5.11604	1.44639	1.41997	0.356017	0.00585082	0.00219284	0.00585082	0.00219284	5.97976	1.40285	12.5275	3.18873	0.00585082	0.00219284
504A	FP	J	unknown	2.30071	0.323184	1.17268	0.221744	0.0185472	0.00803131	0.0185472	0.00803131	3.5356	0.781461	7.04608	1.17367	0.0185472	0.00803131	1.77794
toxin values are expressed in ng of toxin per ml of liquid medium per mg of mycelium
in yellow the cases where major toxin produced did not corresponded to the genetic chemotyping.
In blue, red and green the major toxin produced corresponding to the genetic chemotyping prediction

## Sheet: Sheet2
ratio
