# Supplementary material for: The effect of agmatine on trichothecene type B and zearalenone production in Fusarium graminearum, F. culmorum and F. poae
Source: PeerJ. 2016 Feb 11;4:e1672. doi: 10.7717/peerj.1672 (PMC4756729; doi:10.7717/peerj.1672)
Supplement: Data S1 — Toxins values and mass values recorded for each biological replicates used in this study. [file peerj-04-1672-s002.xls]

## Sheet: Sheet1
isolate ID	species	media	chemotype	FUS-X	nivalenol	15_ADON	3_ADON	DON	ZON	mass
80	FP	G	unknown	1670.56	359.14	2.98	3.1	24.482	0.1	9.2
80	FP	G	unknown	1956.34	384.7	2.82	2.9	29.127	0.1	11.7
80	FP	G	unknown	391.34	29.979	2.84	2.32	5.47	0.79	15
80	FP	J	unknown	28.557	13.334	0.1	0.1	0.1	0.555	3.5
80	FP	J	unknown	8.582	2.124	0.1	0.1	0.1	0.1	3.8
80	FP	J	unknown	45.648	12.977	0.1	0.1	3.048	0.1	4.5
734	FG	G	15ADON	9.64	25.2	2688.33	12.8	259.38	0.1	10
734	FG	G	15ADON	8.09	21.39	2741.43	9.21	244.86	0.1	14.5
734	FG	G	15ADON	10.18	33.78	4545.66	13.53	350.94	0.1	27.2
734	FG	J	15ADON	0.1	4.59	10.52	0.1	0.1	0.1	7.3
734	FG	J	15ADON	0.1	5.3	11.9	0.1	2.78	0.1	9.9
734	FG	J	15ADON	0.1	4.61	6.09	0.1	0.1	0.1	12.2
37099	FG	G	3ADON	39.08	166.889	32.52	10444.5	1595	0.1	32.8
37099	FG	G	3ADON	3.09	5.897	2.95	454.35	27.06	0.1	33.6
37099	FG	G	3ADON	22.82	55.57	19.51	4048.55	429.1	0.1	41.8
37099	FG	J	3ADON	0.1	4.25	0.1	14.23	1.91	0.1	15.8
37099	FG	J	3ADON	0.1	7.53	0.1	12.5	1.96	0.1	17.1
37099	FG	J	3ADON	0.1	4.46	0.1	17.66	2.15	0.1	21.4
_11_24	FG	G	15ADON	16.93	1.8	0.1	0.1	6.51	0.1	24.5
_11_24	FG	G	15ADON	6.89	0.1	0.1	0.1	3.7	0.1	26.3
_11_24	FG	G	15ADON	8.58	0.1	0.1	0.1	4.14	0.1	36.7
_11_24	FG	J	15ADON	0.1	0.1	0.1	0.1	4.55	0.1	13.4
_11_24	FG	J	15ADON	0.1	0.1	0.1	0.1	5.3	0.1	14.5
_11_24	FG	J	15ADON	0.1	0.1	0.1	0.1	4.42	0.1	15.1
_16_09	FG	G	NIV	833.48	99.04	6.48	6.94	15.29	0.1	16.2
_16_09	FG	G	NIV	310.69	36.16	2.91	3.04	9.32	0.1	17.3
_16_09	FG	G	NIV	729.64	108.07	7.23	9.07	17.81	0.1	49.2
_16_09	FG	J	NIV	218.16	30.68	0.1	0.1	6.31	0.1	10.2
_16_09	FG	J	NIV	326.1	41.94	0.1	0.1	6.57	0.1	11.9
_16_09	FG	J	NIV	322.35	40.83	0.1	0.1	5.99	0.1	13.9
00-706	FG	G	15ADON	0.1	0.1	0.1	0.1	3.9	0.1	12.6
00-706	FG	G	15ADON	1.9	0.1	0.1	0.1	4.53	0.1	26.4
00-706	FG	G	15ADON	0.1	0.1	0.1	0.1	5.56	0.1	29.7
00-706	FG	J	15ADON	0.1	0.1	0.1	0.1	3.98	0.1	11.9
00-706	FG	J	15ADON	0.1	0.1	0.1	0.1	5.14	0.1	14.3
00-706	FG	J	15ADON	0.1	0.1	0.1	0.1	5.3	0.1	14.9
01-02	FC	G	NIV	281.09	82.87	0.1	0.1	4.771	7.619	31.9
01-02	FC	G	NIV	2034.75	510.4	3.82	3.06	22.763	8.268	35.4
01-02	FC	G	NIV	587.24	189.92	2.35	1.72	9.115	5.386	35.9
01-02	FC	J	NIV	426.84	464.54	0.1	0.1	6.192	1.211	13.7
01-02	FC	J	NIV	152.62	274.47	0.1	0.1	0.1	2.102	13.7
01-02	FC	J	NIV	257.9	267.22	0.1	0.1	4.712	0.889	15.5
13-01	FC	G	3ADON	40.13	117.79	35.36	8402.16	1611.84	0.1	18.1
13-01	FC	G	3ADON	16.76	55.64	14.18	3575.4	489.6	0.1	23.7
13-01	FC	G	3ADON	32.33	172.1	24.34	13484.7	3164.2	0.1	23.8
13-01	FC	J	3ADON	0.1	4.03	0.1	35.84	1.91	0.1	10.8
13-01	FC	J	3ADON	0.1	4.38	0.1	12.2	0.1	0.1	11.1
13-01	FC	J	3ADON	0.1	3.09	0.1	24.14	1.54	0.1	13.6
189	FC	G	3ADON	0.1	1.988	0.1	43.512	9.606	0.1	25.5
189	FC	G	3ADON	0.1	3.466	0.1	74.422	5.688	0.1	37.8
189	FC	G	3ADON	0.1	2.823	0.1	27.467	7.74	0.1	42.5
189	FC	J	3ADON	0.1	1.892	0.1	0.1	5.885	0.1	14.2
189	FC	J	3ADON	0.1	1.828	0.1	0.1	2.718	0.1	14.5
189	FC	J	3ADON	0.1	2.067	0.1	0.1	4.394	0.1	30
233	FC	G	NIV	6616.5	970.2	15.42	12.75	83.582	0.66	7.8
233	FC	G	NIV	3031.1	324.65	9.73	7.93	32.329	0.1	13.2
233	FC	G	NIV	11581.8	1641.9	22.47	18.34	134.27	0.602	19.9
233	FC	J	NIV	127.867	139.578	0.1	0.1	2.459	0.1	8
233	FC	J	NIV	135.621	78.115	0.1	0.1	2.166	0.1	8
233	FC	J	NIV	168.922	89.73	0.1	0.1	2.246	0.1	8.3
491	FP	G	unknown	4.062	0.1	0.1	0.1	2.873	0.1	5.2
491	FP	G	unknown	5.835	0.1	0.1	0.1	0.1	0.1	9.9
491	FP	G	unknown	2.243	0.1	0.1	0.1	4.114	0.1	18.6
491	FP	J	unknown	0.1	0.1	0.1	0.1	0.1	0.1	2.5
491	FP	J	unknown	0.1	0.1	0.1	0.1	2.574	0.1	3.1
491	FP	J	unknown	0.1	0.1	0.1	0.1	0.1	0.1	4.6
504A	FP	G	unknown	90.21	24.14	0.1	0.1	100.22	0.1	13.3
504A	FP	G	unknown	62.84	16.86	0.1	0.1	72.16	0.1	15
504A	FP	G	unknown	129.97	39.23	0.1	0.1	166.12	0.1	29.7
504A	FP	J	unknown	8.05	5.13	0.1	0.1	13.62	0.1	3.6
504A	FP	J	unknown	13.7	6.86	0.1	0.1	18.09	0.1	6.8
504A	FP	J	unknown	20.15	8.24	0.1	0.1	31.64	0.1	7.6
557	FC	G	3ADON	0.1	13.43	0.1	11.71	15.77	0.1	25
557	FC	G	3ADON	0.1	17.49	0.1	9.14	7.07	0.1	31
557	FC	G	3ADON	0.1	7.8	0.1	12.07	16.69	0.1	33.4
557	FC	J	3ADON	0.1	30.09	0.1	20.79	6.59	0.1	11.3
557	FC	J	3ADON	0.1	26.55	0.1	13.22	7.01	0.1	14.6
557	FC	J	3ADON	0.1	22.63	0.1	12.4	9.88	0.1	15
57B	FP	G	unknown	10.58	11.35	0.1	0.1	1.89	0.1	14.5
57B	FP	G	unknown	11.27	9.84	0.1	0.1	1.9	0.1	14.9
57B	FP	G	unknown	6.54	30.19	0.1	0.1	1.71	0.1	16.4
57B	FP	J	unknown	0.1	5.99	0.1	0.1	0.1	0.1	10
57B	FP	J	unknown	0.1	7.75	0.1	0.1	0.1	0.1	10.6
57B	FP	J	unknown	0.1	5.77	0.1	0.1	0.1	0.1	11.9
708	FC	G	NIV	10.92	0.1	0.1	0.1	21.15	0.1	13.2
708	FC	G	NIV	47.68	3.73	0.1	0.1	74.16	0.1	24
708	FC	G	NIV	19.87	9.17	0.1	0.1	14.53	0.1	29.8
708	FC	J	NIV	16.01	8.93	0.1	0.1	5.46	0.1	13.1
708	FC	J	NIV	4.81	3.23	0.1	0.1	5.29	0.1	15.1
708	FC	J	NIV	9.5	5.92	0.1	0.1	6.04	0.1	19.7
MUCL11946	FG	G	3ADON	0.1	5.965	0.1	233.33	53.2	2.681	15.5
MUCL11946	FG	G	3ADON	0.1	12.785	1.68	517.07	158.7	0.1	15.7
MUCL11946	FG	G	3ADON	0.1	2.143	0.1	55.74	6.948	0.1	18.2
MUCL11946	FG	J	3ADON	0.1	0.1	0.1	8.261	0.1	0.1	4.9
MUCL11946	FG	J	3ADON	0.1	0.1	0.1	10.991	0.1	0.1	6.9
MUCL11946	FG	J	3ADON	0.1	0.1	0.1	3.585	0.1	0.1	7.9
MUCL15500	FC	G	NIV	0.1	6.73	0.1	0.1	0.1	0.1	27.3
MUCL15500	FC	G	NIV	0.1	7.05	0.1	0.1	0.1	0.1	31.2
MUCL15500	FC	G	NIV	0.1	7.93	0.1	0.1	0.1	0.1	31.9
MUCL15500	FC	J	NIV	0.1	5.77	0.1	0.1	0.1	0.1	11.9
MUCL15500	FC	J	NIV	0.1	4.48	0.1	0.1	0.1	0.1	13.9
MUCL15500	FC	J	NIV	0.1	5.78	0.1	0.1	0.1	0.1	16.6
MUCL42825	FG	G	NIV	3341.05	353.8	7.68	9.42	39.65	0.1	29.6
MUCL42825	FG	G	NIV	8403.2	1441	15.52	18.42	92.21	0.1	29.6
MUCL42825	FG	G	NIV	12001.8	2915.1	25.16	33.99	182.39	0.1	33
MUCL42825	FG	J	NIV	32.34	8.25	0.1	0.1	5.08	0.1	8.8
MUCL42825	FG	J	NIV	42.13	7.27	0.1	0.1	3.18	0.1	11.4
MUCL42825	FG	J	NIV	46.7	6.78	0.1	0.1	5.5	0.1	11.6
MUCL555	FC	G	NIV	0.1	29.05	0.1	0.1	0.1	0.1	3.8
MUCL555	FC	G	NIV	0.1	48.54	0.1	0.1	0.1	0.1	4.1
MUCL555	FC	G	NIV	0.1	44.46	0.1	0.1	0.1	0.1	18.9
MUCL555	FC	J	NIV	0.1	15.6	0.1	0.1	0.1	0.1	2.4
MUCL555	FC	J	NIV	0.1	9.44	0.1	0.1	0.1	0.1	3.5
MUCL555	FC	J	NIV	0.1	13.37	0.1	0.1	0.1	0.1	6.3
